# Supplementary material for: Synthesis of Four Enantiomers of (1-Amino-3-Hydroxypropane-1,3-Diyl)Diphosphonic Acid as Diphosphonate Analogues of 4-Hydroxyglutamic Acid
Source: Molecules. 2022 Apr 22;27(9):2699. doi: 10.3390/molecules27092699 (PMC9105571; doi:10.3390/molecules27092699)
Supplement: Supplementary file 1 [file molecules-27-02699-s001.zip]

Archive with 1 entries (1 files):
- molecules-1691647-supplementary.pdf
